# Supplementary material for: BMAL1 coordinates energy metabolism and differentiation of pluripotent stem cells
Source: Life Sci Alliance. 2020 Apr 13;3(5):e201900534. doi: 10.26508/lsa.201900534 (PMC7156282; doi:10.26508/lsa.201900534)
Supplement: Supplementary file 3 [file LSA-2019-00534_SdataF3.xlsx]

## Sheet: Fig3D
	% Nanog-GFP+ cells
	NG4+ shLuci	NG4+ shBmal1#1	NG4+ shBmal1#2
#1	65.6	57.3	49.7
#2	67.5	52.2	51.9
#3	74.6	53.6	33.5
