# Supplementary material for: BMAL1 coordinates energy metabolism and differentiation of pluripotent stem cells
Source: Life Sci Alliance. 2020 Apr 13;3(5):e201900534. doi: 10.26508/lsa.201900534 (PMC7156282; doi:10.26508/lsa.201900534)
Supplement: Supplementary file 7 [file LSA-2019-00534_SdataF6.xlsx]

## Sheet: Fig6B
Biological Process	P-value (-log10)
Single-multicellular organism process	8.7871
Neuron differentiation	6.32943
Cell differentiation	6.09319
Anatomical structure development	5.84861
Cellular Component	P-value (-log10)
Organelle	9.18934
Membrane-bounded organelle	8.48798
Vesicle	6.63644
Molecular Function	P-value (-log10)
RNA polymerase II regulatory region sequence-specific DNA binding	5.12573
Transcription regulatory region sequence-specific DNA binding	5.09506
RNA polymerase II regulatory region DNA binding	5.03228

## Sheet: Fig6C
	Tead4		Mest
	Bmal1 WT	Bmal1 KO	Bmal1 WT	Bmal1 KO
#1	1.16736	3.01275	1.11035	33.7512
#2	0.812708	2.10438	0.889192	22.8293
#3	1.01994	2.7526	1.00045	31.0318

## Sheet: Fig6D
	Eomes		Snai3
	Bmal1 WT	Bmal1 KO	Bmal1 WT	Bmal1 KO
#1	1.11865	0.473689	0.918606	0.512454
#2	1.03775	0.313989	0.929615	0.407786
#3	0.843606	0.153423	1.15178	0.509818
