# Supplementary material for: BMAL1 coordinates energy metabolism and differentiation of pluripotent stem cells
Source: Life Sci Alliance. 2020 Apr 13;3(5):e201900534. doi: 10.26508/lsa.201900534 (PMC7156282; doi:10.26508/lsa.201900534)
Supplement: Supplementary file 8 [file LSA-2019-00534_SdataF7.xlsx]

## Sheet: Fig7B
	WT	Bmal1 KO
#1	93.8606	44.5427
	77.2508	50.5141
	74.9884	44.911
#2	94.5904	42.3815
	79.3645	49.8874
	78.7798	44.5382
#3	94.3081	42.9737
	78.9029	49.9961
	82.8848	43.398

## Sheet: Fig7C
Time (minutes)	WT			Bmal1 KO
1.58862	22.6911	20.4621	23.6127	52.2861	53.1976	52.9798
8.1707	18.9463	17.8891	21.1417	48.3844	46.5347	46.1616
14.7557	17.8279	17.1797	21.0381	46.5808	44.188	44.8745
21.4224	13.9286	13.5027	15.234	33.1744	31.0486	30.0756
28.0149	12.3947	12.1811	14.0738	29.7176	28.1502	26.1164
34.6037	11.3356	11.6543	12.6716	26.57	25.7244	24.6095
41.2686	46.6186	42.7002	50.7729	97.4188	110.424	101.681
47.8631	57.6441	50.6125	61.0285	121.76	144.616	130.07
54.4544	60.6939	52.5893	64.8439	131.81	156.099	143.065
61.1215	12.117	12.0599	12.4426	24.4356	23.747	20.8008
67.718	10.5459	11.1599	11.435	20.9165	22.2066	19.1546
74.3141	10.6219	10.5813	11.2147	20.4931	20.7332	18.3775

## Sheet: Fig7D
Time (minutes)	WT			Bmal1 KO
1.59	0.276608	0.249437	0.287843	1.12067	1.14021	1.13554
8.18	0.224896	0.212346	0.250956	1.06101	1.02044	1.01226
14.77	0.208842	0.201249	0.246448	1.02475	0.972108	0.98721

## Sheet: Fig7E
	WT	Bmal1 KO
#1	0.713671	6.07693
#2	1.073	4.99118
#3	1.45699	6.232

## Sheet: Fig7G
WT_MFI	Bmal1 KO_MFI
4.17707	3.94123
4.06257	4.22151
4.09333	3.93952
4.13777	4.2779
4.03694	3.98396
4.09846	4.51545
4.02668	4.01472
3.99079	5.53059
4.09675	4.14631
3.98396	4.26423
4.24201	4.21467
4.51716	4.36164
4.13264	3.97883
4.10358	4.21125
3.97199	4.32405
4.00788	4.17024
4.17878	4.16169
4.16169	4.07795
4.09846	3.98738
4.03181	4.28303
3.95149	4.07624
4.47102	4.34626
4.00617	4.1258
4.07966	4.12922
4.04377	4.23518
4.03181	4.19929
4.02839	4.02326
3.9156	4.1053
3.88142	4.982
4.22151	4.13948
4.14289	4.13606
4.1822	4.05573
4.1822	4.18904
4.34114	3.99934
3.94807	4.18049
4.13948	4.07112
4.12239	4.18562
4.107	4.15486
4.03181	4.29841
4.23176	4.0865
4.29158	4.46931
4.30012	4.00617
4.22322	4.12239
4.07112	4.17878
4.40608	4.05915
4.04206	4.22151
3.9925	4.07966
4.3155	4.09162
4.01301	4.30695
4.15315	4.03181
4.19587	4.13948
4.32575	4.3343
4.01814	4.06257
4.01643	4.05061
3.9532	4.05232
4.01814	4.22151
4.09846	4.23005
4.05403	4.2967
4.02155	4.16853
4.12751	4.06941
4.19074	4.02497
4.04206	3.96174
4.08308	3.99079
4.2403	4.44197
4.14631	4.21125
4.1053	3.96174
4.01472	4.01472
4.05744	3.93952
4.00276	4.24543
4.0865	4.27107
4.04377	4.39582
4.35481	4.17878
4.11384	4.26081
4.08992	4.13777
4.19416	4.11726
4.24543	4.11555
4.26936	4.29841
4.26252	4.05744
4.04206	4.23176
4.00788	4.11726
4.0677	4.31037
4.36677	4.60432
4.15315	3.90534
3.9549	4.35139
4.41462	4.2967
4.03523	4.13264
4.0677	4.15998
4.09504	4.21809
4.15315	4.05403
4.17707	3.97029
4.17536	4.34284
4.15144	4.16682
4.20954	4.22322
4.24372	4.16169
4.14289	4.4112
4.19929	4.21809
4.0301	4.2967
4.06257	4.01814
4.24543	4.31892
4.16682	4.08308
4.06599	4.06428
4.13777	4.14973
4.21125	3.95832
4.31037	4.09162
3.91902	4.35481
3.99934	4.27448
4.17536	4.2591
4.28816	4.06257
4.31208	4.26252
4.25227	4.19074
4.13264	3.98738
4.08137	4.04035
4.21809	4.26936
4.30866	4.05232
4.06257	4.07624
4.20271	4.06941
4.23689	4.21638
3.96003	4.25056
4.16682	4.00959
4.09333	4.02839
4.09162	4.33943
3.98738	4.43342
4.23176	4.16682
4.11555	4.26594
4.12922	4.11897
4.24201	4.1446
4.11384	4.21296
4.05403	4.1822
4.11213	4.23347
4.04035	4.35822
4.07966	4.07112
3.95149	4.15144
4.40437	4.24885
4.14631	4.15998
4.11384	4.41291
4.09846	4.34455
4.1822	4.13948
4.05744	4.51545
4.26594	4.15144
4.20783	4.27107
4.06257	4.18904
3.97883	4.17536
4.15656	4.97517
3.98908	4.26594
5.47248	4.28987
4.0113	4.2574
4.05573	3.92243
4.26252	4.03352
4.11726	3.93952
4.04548	4.17024
4.12239	4.17878
4.06257	4.25227
3.98738	4.19245
4.20442	4.34284
4.04035	4.6197
3.97883	4.07966
4.12409	4.15315
4.31721	4.17366
4.12922	4.28474
4.10188	4.12751
4.03352	4.19416
4.06428	4.0489
4.00276	4.36506
4.05744	4.32405
4.06428	4.15656
4.55818	4.2386
4.01814	4.07112
3.96687	4.47785
4.107	4.03352
4.07282	4.15315
4.16853	4.2198
4.53767	4.13435
4.22663	4.39753
4.07795	4.1446
4.05744	4.12068
4.06257	4.08992
4.07112	3.94807
3.93611	4.14631
4.28474	4.56159
4.20783	4.05915
3.97712	3.97199
4.28645	4.23689
4.0301	4.03523
4.04719	4.2574
4.14802	4.02155
4.03181	4.15828
4.18562	4.02326
4.14973	4.17536
4.16853	3.92072
4.22151	4.17024
4.25056	4.31379
4.00105	4.01814
3.98396	4.01301
4.17536	4.2403
4.06428	3.97199
4.01814	4.43513
4.17366	4.22663
4.15486	4.26594
4.05061	4.21296
3.98396	4.17024
4.201	4.09675
4.16169	4.12239
4.11384	4.51374
4.04035	4.00788
4.08992	4.35139
4.11042	4.28816
4.14289	4.25227
4.25056	4.07282
4.08137	4.44709
4.09333	4.11897
4.04548	4.42317
4.11726	4.26252
4.19245	4.07453
4.00276	4.02326
4.0489	4.00446
3.89338	4.16169
3.96174	4.33601
3.95832	4.37019
4.03181	4.20442
3.90022	4.1446
4.25056	4.15486
4.18733	3.92243
3.99934	4.2591
4.17878	4.17195
4.12068	4.22834
4.14118	4.18391
3.97712	4.12239
4.09333	4.48298
4.20783	4.35139
4.14118	4.19245
3.92927	4.34284
4.02839	4.24201
4.20271	4.15144
4.19587	4.02668
4.10188	4.14802
4.00959	3.99079
4.31379	4.08821
4.19074	4.08992
4.10188	4.34797
4.42146	4.08992
4.0301	4.31208
4.15315	4.2967
4.23347	4.24201
4.12922	4.19587
4.07624	4.13093
4.17195	4.01985
4.14802	4.40949
4.1446	4.18391
4.18049	4.14289
3.98567	4.17024
3.99763	4.15144
4.09504	4.18049
4.28987	4.17024
4.05403	4.23518
3.97541	4.18391
4.13264	4.09333
4.11213	4.32063
3.92243	4.107
4.01301	4.11726
4.18904	4.32234
4.09504	4.47956
4.13948	4.3924
4.11213	4.1258
4.05403	4.0489
4.28132	4.05403
3.98396	4.01472
4.08137	4.14118
4.17707	4.27961
4.00446	4.05744
4.06086	4.08479
4.09846	3.93952
4.1634	4.25056
4.25227	4.29499
4.14289	4.07282
4.17536	4.29328
4.09333	4.25568
3.9737	4.20271
3.98396	4.21638
4.07453	3.97541
4.02497	4.24714
4.16511	4.05915
4.22492	4.13777
4.0489	4.15315
4.03864	4.17707
4.04548	4.34797
4.25398	4.22663
4.13264	4.00788
4.11726	4.25568
4.10017	4.21125
4.01814	4.19929
4.25227	4.22834
4.26081	4.14118
4.31037	4.01472
4.20783	4.07966
4.12068	4.22663
4.04377	4.08992
4.00959	4.28645
4.04548	4.46931
4.20271	4.17878
4.08137	4.28474
4.19416	4.27619
4.14973	4.16169
4.00446	4.24372
4.17024	4.23518
4.14802	4.20783
4.12751	4.18049
4.1634	4.28816
3.98054	4.14289
3.96174	4.05061
4.19074	4.11726
4.15315	4.41804
3.92414	4.37531
4.12068	4.10358
4.04548	4.12751
4.06599	3.9549
4.12409	4.06257
4.08992	4.09846
4.32063	4.04719
4.03864	3.88654
4.12409	4.19245
4.31208	4.42829
4.5428	4.30183
4.22322	4.50691
4.04548	3.92927
4.14118	4.0865
3.90363	4.42146
4.06941	4.30012
4.03694	4.03694
4.18733	4.22663
4.07795	4.12922
4.11042	4.06428
3.97029	4.00446
4.11897	4.21638
4.16511	3.90022
4.22151	4.12239
4.11042	4.27448
4.01643	4.38044
4.34284	4.18562
4.15828	4.45393
4.09846	4.24543
4.14118	4.40949
4.18562	4.33259
3.97199	4.12239
4.1446	4.37702
4.16511	4.34284
4.15486	4.23518
4.20442	4.05915
3.92414	4.20612
4.09333	3.94294
4.41633	4.06428
4.27448	4.34114
4.20271	4.29328
4.15998	4.1053
4.03694	4.15144
4.16169	4.36848
4.02326	4.09333
3.94807	4.32063
4.27107	4.1258
4.13435	4.99226
4.07453	4.32234
4.24201	4.33601
4.04377	4.58723
4.02155	4.05232
3.90363	4.45905
4.3719	4.08137
4.06599	4.17878
4.23347	4.10358
4.27961	4.20271
4.13948	4.15486
3.92756	4.74616
4.0301	4.41633
4.1446	4.07624
4.03352	4.20612
3.95149	3.87971
3.99592	4.29158
4.11897	4.41462
4.18049	4.33943
4.13948	4.31379
3.91218	4.23689
4.2591	4.31892
4.07282	4.28303
3.92072	4.14118
4.08479	4.30012
4.24201	4.20612
4.11726	4.24372
3.9925	4.15486
4.0677	4.31721
3.99934	4.21296
3.99592	4.05573
4.2574	4.3924
4.14973	4.32746
4.50007	4.15656
4.00617	4.2779
3.9549	4.22834
4.11726	3.97712
4.11555	4.07282
3.89851	4.01985
4.07966	4.22834
4.06428	4.18733
4.13948	4.18391
4.02497	4.11213
3.98225	4.19929
4.0677	3.93611
4.17195	4.44538
4.08308	4.19758
4.32234	4.00788
4.12068	4.05573
4.12922	4.16853
4.08992	4.11042
4.21467	4.06599
3.96345	3.97029
4.05573	4.33601
3.96687	4.20783
4.26252	4.35993
4.09675	4.201
4.14973	4.1634
4.19587	4.04548
4.01472	4.16511
4.01814	4.32575
3.98567	4.20954
4.15656	4.38728
4.58552	4.01814
3.96858	4.10017
4.05744	4.14631
4.06941	4.30866
3.99934	4.07795
4.24714	4.02839
4.2591	4.27107
4.17195	4.36164
4.07624	4.24372
3.98567	4.16853
4.12922	4.00788
4.02326	4.4864
4.18562	4.33772
4.06086	4.72907
4.37873	4.00105
3.97712	4.14118
4.04035	4.29328
4.13948	4.08992
4.2386	4.27961
4.16853	4.33943
3.99934	4.54963
4.19074	4.13264
3.96687	4.18049
4.0865	4.28132
4.16169	4.15315
4.04206	4.0677
4.18904	4.2386
4.30354	4.15144
4.11042	3.94123
4.17195	4.26423
4.14631	4.09333
3.91731	3.98396
4.10188	4.15828
3.9737	4.13093
4.15315	4.12068
4.02497	4.32746
4.16511	4.19074
4.05573	4.17536
4.13435	4.07966
4.10358	4.25398
4.10871	4.08308
3.99763	4.12409
3.99763	5.4195
4.07966	4.02497
3.97883	4.03694
4.34284	4.08308
4.21809	4.83503
3.96858	3.99421
4.13264	4.04548
4.04548	4.15828
4.2967	4.201
4.08137	4.16169
4.0865	4.0489
4.11384	4.17536
4.05744	4.38044
4.12409	4.28816
3.97541	4.46418
4.21125	4.41291
4.18562	4.32063
4.23518	4.12409
4.18049	4.26252
4.0113	4.21125
4.15998	4.30012
3.94636	4.13093
4.04377	4.06428
4.1634	4.40949
4.32917	4.06086
4.11042	4.09162
4.18733	4.41975
4.14802	4.24714
4.28816	4.26936
4.24372	4.24543
4.15144	3.93269
4.27107	4.14289
4.19929	4.23347
3.96003	3.95832
4.20271	4.16682
4.20271	4.30354
4.22151	4.23347
4.02497	4.33943
4.03694	4.45564
4.11384	4.18049
4.19074	4.18733
4.25398	4.28987
4.12751	4.07282
4.11213	4.08992
4.12751	4.36506
4.07966	4.23347
3.97883	4.08821
4.32746	4.28474
4.01472	4.02668
4.11726	4.29841
3.95149	3.98396
4.11726	4.37531
4.17878	3.97883
4.08479	4.1053
4.10871	4.26594
4.13606	4.2591
4.03694	4.02668
4.29158	4.07795
3.98738	4.24543
3.91731	4.19074
3.91047	3.97883
4.28645	4.03694
3.9532	4.14631
4.08479	3.92243
4.42658	4.05403
4.21638	3.96858
4.2403	4.20954
4.22151	4.02326
4.00788	4.23176
3.95661	4.14802
4.03181	4.35139
4.00959	4.27619
4.06941	4.11213
4.09846	4.26252
4.13777	4.14118
3.88142	4.06428
4.07966	4.4112
4.07112	4.17536
4.0301	4.26252
4.00446	4.2591
4.15656	4.14802
4.07112	4.00788
4.2967	4.19074
3.95149	3.97029
4.04377	4.10358
4.24714	4.24201
4.05573	4.04206
4.11384	4.13093
4.13606	4.11897
4.17878	4.01301
4.08821	5.25032
4.11042	4.22834
4.21638	4.05403
3.99592	4.09504
4.16511	4.15144
4.1053	4.60944
4.32917	4.17366
4.07966	4.20783
4.28474	4.18562
3.94978	3.97029
3.96516	4.15486
4.01814	4.17366
4.1446	4.34284
4.04719	4.1446
3.9549	4.29328
4.29328	4.40949
4.00959	4.19245
3.97029	4.11555
4.15828	4.12239
3.99421	4.13606
4.24372	4.19074
4.11042	4.22663
4.18904	4.26936
4.04719	4.32575
4.06941	4.19245
4.02839	4.33943
4.39069	4.05915
4.09504	4.48298
4.14631	4.15656
4.15144	4.18391
4.03352	4.21467
4.13777	4.09333
4.37361	4.39582
4.01985	4.30012
4.00276	4.16511
4.31721	4.25227
4.22834	3.94636
4.10188	3.93781
4.08137	4.1822
4.07624	4.1822
4.17366	4.00105
4.13948	4.31037
4.13093	4.1822
4.13606	4.05744
3.96858	3.9532
3.97199	4.04548
4.29328	4.21467
4.17366	3.92756
3.98396	4.03864
4.09333	4.23005
4.00446	4.04035
3.97541	4.01301
3.99079	4.03181
4.21296	4.26594
4.15656	4.25398
4.07966	4.37531
4.2591	4.30183
4.06257	4.30525
4.15315	4.07453
3.97199	4.07624
3.94807	4.3531
4.13264	4.19587
4.02497	4.01814
4.09846	4.16853
4.05232	4.2403
4.16169	4.42658
4.35139	4.37019
4.25568	4.18733
3.97712	4.53083
4.18391	4.24714
4.20612	4.06428
4.09675	4.26252
4.08992	4.13948
4.08137	4.15315
4.15315	4.44538
4.25056	4.13435
4.23689	4.13948
4.19245	3.9532
4.31379	3.87971
4.15486	4.29158
4.09333	4.15486
4.27619	4.27448
3.84553	4.17024
4.2591	4.13264
4.13435	4.04206
3.9156	4.11726
4.14289	4.20954
4.07966	4.03864
4.04548	4.28987
4.20783	4.26594
4.2198	3.9737
4.65217	4.21638
4.04035	4.24885
4.00105	4.00446
3.95832	4.05915
4.23518	4.01472
4.08479	4.3719
4.07795	4.17878
4.12239	3.95832
4.50007	4.05232
3.9737	4.08137
4.12068	4.06428
3.96003	3.88825
4.06086	3.9925
4.06599	4.19758
4.05232	4.20442
4.107	4.29841
4.08992	4.22663
3.9737	4.201
4.14289	4.11213
4.02326	4.13777
4.17024	4.17536
4.05573	4.17707
4.11726	4.41462
4.04719	4.32917
3.89167	4.20954
4.13606	4.07282
4.20442	4.31721
4.3531	4.04719
4.107	4.14118
4.05061	4.38215
3.94636	4.11042
4.05744	4.29328
4.08137	4.36677
3.95149	4.04377
4.17366	4.30354
4.10871	4.06941
4.11384	4.31892
3.98054	3.94294
4.29499	4.04719
4.28987	4.07282
4.05915	4.12239
4.25398	4.01301
4.00446	4.14631
4.0865	4.1258
3.9549	4.26594
4.03352	4.43171
4.0865	3.96858
4.18733	4.31208
4.04548	4.11213
4.06599	4.09333
4.13093	4.22834
4.19074	4.15486
4.09675	4.13777
4.07795	4.04035
4.05915	4.23689
4.11555	4.00959
4.37702	4.46076
4.2574	4.17366
4.11726	3.98054
4.11213	4.42488
4.20442	4.05573
4.09162	4.23347
4.31892	4.01472
4.04035	4.32746
4.18049	4.05573
4.1822	4.16853
4.22322	4.12922
3.97199	4.18904
4.4112	4.51716
4.07112	4.23005
3.90022	4.12068
4.14802	4.25056
4.13093	4.42317
4.1053	4.01472
4.20612	4.30354
4.16853	4.01643
4.2967	3.9344
4.35139	4.07112
4.15315	4.25056
4.11042	3.96858
4.09162	4.15315
4.08821	4.26423
4.04035	4.2967
3.95661	4.08308
4.08308	4.02668
4.12068	4.10358
3.99592	4.0113
4.15486	4.19074
4.03523	4.40779
3.98738	4.23005
4.00788	4.07795
4.23518	4.3155
4.31892	4.26081
4.18562	4.03352
4.16853	4.25568
3.9532	3.89851
4.19758	3.92414
4.22834	3.96858
4.00446	4.19074
4.02497	4.30183
4.10017	4.15315
4.37531	4.03181
4.13264	4.23005
4.13777	4.15998
4.35481	4.08137
4.1258	4.09333
4.07795	4.15315
3.94978	4.24714
3.98054	4.27107
4.17536	4.08821
4.16853	4.20954
4.11213	4.15486
3.99592	4.21638
3.9344	4.22322
4.17366	3.97199
4.0301	4.13606
3.97541	4.26252
3.96174	3.98738
4.08308	4.28645
4.05915	4.36677
4.21125	3.9737
4.09846	4.14802
4.00276	4.12922
4.30354	4.22663
4.25568	4.44197
4.05573	4.24885
4.17366	4.30695
4.18391	4.1053
4.0489	4.03694
4.23689	3.90363
4.19416	4.24714
4.10871	3.99421
4.26594	4.15828
3.96858	4.10017
4.13606	3.99934
4.12751	4.00446
4.18391	4.47102
4.01814	4.14802
4.0489	4.17366
4.09333	4.30012
4.08479	4.02839
4.15656	4.2574
4.34968	4.06086
4.20442	4.07453
4.18391	4.30183
4.04377	4.23347
4.13264	4.23347
4.11213	4.1446
3.90705	4.32917
4.1446	4.22834
4.20612	4.22663
4.18733	4.32234
4.39069	4.3924
4.18562	4.15656
3.92585	4.26765
4.15998	4.17195
4.0113	4.56843
4.10017	4.33259
4.20442	4.67268
4.0301	4.12068
4.14631	4.38044
4.03523	3.99592
4.07795	4.28816
4.13435	4.22322
3.92414	4.31379
4.01814	4.27107
4.18391	4.13264
4.10188	4.14973
4.25568	4.39582
4.09333	3.98908
4.18049	4.07282
4.524	3.95661
4.33088	4.07453
4.08137	4.21638
4.2386	4.29328
3.96345	4.04377
4.17366	4.30866
4.04377	4.32917
3.99592	4.11213
4.19929	4.37702
4.18391	3.96174
4.17195	4.30354
4.04377	4.11042
4.31892	4.1634
3.9549	4.25568
3.97029	4.1258
4.08992	4.10871
3.93781	4.12922
3.93952	4.15828
4.13606	4.05232
4.02668	4.15998
4.13777	4.27107
4.32575	4.17024
4.09675	4.31208
4.20612	4.0301
3.89851	4.3531
4.1446	4.13606
4.31037	4.7906
4.01814	4.27107
4.22322	4.19758
4.09846	4.29158
4.2591	4.15828
3.95149	4.03352
3.97883	4.30183
4.26252	4.48127
4.11555	4.13435
4.20271	4.4488
4.13948	4.24885
3.99934	4.08821
4.03864	4.3343
4.14973	4.26423
4.06428	4.59748
4.16853	4.21809
4.14802	4.36335
4.17024	4.44197
4.11384	4.26594
4.32405	4.11897
4.33088	4.28816
4.03694	4.34284
4.23518	4.07795
3.9549	4.24714
4.10871	4.2403
4.1822	4.01985
4.10188	4.17878
4.22151	4.32575
4.09504	4.18562
4.107	4.34114
3.96003	4.26423
4.07966	4.33772
3.98225	4.22492
4.48469	4.12922
3.95832	4.36677
4.15656	4.19758
3.85749	4.04035
4.23176	4.28303
4.1258	4.27107
4.27448	4.09333
3.97029	4.21296
4.20442	4.17366
3.9156	4.23518
3.99592	4.05744
4.00105	4.37019
4.24201	3.96858
4.20612	4.22663
4.03523	4.06086
4.03523	4.03694
4.11555	4.1634
4.1634	4.00617
4.03352	4.00276
4.23005	4.43342
4.20783	4.16169
4.14631	4.16853
4.20612	3.87287
4.18904	3.89509
4.15486	4.14118
4.02668	4.18904
4.26594	4.2574
4.18049	4.05744
4.05915	4.46076
4.10358	4.14118
4.26423	4.201
4.10017	4.26594
4.00959	4.10871
4.19416	4.33088
4.22151	4.46418
4.01985	4.07966
4.19245	3.97883
4.06941	4.35652
4.13264	4.20954
4.45564	4.3155
3.98054	4.26936
4.14802	4.11555
4.15828	4.15828
4.11213	4.12239
4.35822	4.24201
3.95661	4.07795
4.25568	3.98738
4.12068	4.11042
4.19074	4.17536
4.12922	4.3343
4.07453	4.07795
3.95661	4.29328
3.93952	4.04548
4.09162	4.14973
3.98567	4.09504
4.16853	4.28645
4.06428	4.27278
4.34797	4.30183
4.08308	4.19245
4.28303	4.0489
4.80256	4.4676
3.98054	4.20612
4.06428	4.20954
4.2574	4.16682
4.15998	4.26423
4.2386	4.1053
4.18562	3.88825
4.2386	3.99592
4.26765	3.98738
4.02326	4.12409
4.04548	4.18049
4.0301	4.49153
4.28303	4.5633
4.06257	4.14631
3.97883	4.02839
4.2386	4.40266
4.09846	4.04548
4.06428	4.6009
4.06257	4.49494
4.08308	4.39924
4.23518	4.25056
4.47956	4.14631
4.02326	4.15144
4.1053	4.07453
4.23689	4.22834
4.22492	4.0865
3.93611	3.94465
4.11897	4.20783
4.36677	4.32746
4.07112	4.23689
4.20271	4.38899
4.14631	4.35139
4.18049	4.18733
4.2574	4.08821
4.03352	4.05744
4.02668	4.28645
4.08137	4.17366
4.04035	4.20271
4.02668	4.35993
3.98908	4.17366
4.08479	4.19587
4.15144	3.98908
4.2386	4.35822
4.04377	4.23347
4.0113	4.20612
4.05232	4.35993
3.91902	4.21467
4.03523	4.05061
3.96516	4.2386
4.12239	4.12239
4.14973	4.21809
4.03523	4.09846
4.29328	4.10358
3.93611	4.03181
4.1822	4.07282
3.93611	4.03352
4.26765	4.17366
4.32234	4.09675
4.03181	4.2386
4.04206	4.50007
4.09333	4.45735
4.28303	4.20783
4.08992	4.03352
4.22492	4.21296
4.00788	4.16511
4.0301	4.72395
3.91047	4.27448
4.0677	4.1822
4.10358	4.30354
4.00959	4.24201
4.29328	4.06428
4.19758	4.39753
4.22151	4.34626
4.21467	4.04548
4.50178	4.29328
4.13777	3.97029
4.1634	4.16682
4.08479	3.95149
4.31208	4.24543
4.24372	4.13435
4.16853	3.93269
4.08479	4.41291
3.97541	4.41462
4.10017	4.11384
4.1053	4.20783
4.3531	4.30012
4.21296	4.19758
4.27961	4.15315
4.15144	4.25398
4.16511	4.40608
4.06428	4.25227
4.14973	4.30183
3.93269	4.31892
3.94465	4.08137
4.02839	4.14802
4.06257	4.17707
4.02155	3.96345
4.04035	4.18904
4.00276	4.34455
4.21638	4.12239
4.17707	4.02839
3.98567	4.09504
4.11555	4.13777
4.21638	4.51374
4.24543	4.20442
4.04719	4.30695
4.03181	4.12239
4.20783	4.02839
4.13435	4.23518
4.36506	4.2198
4.02155	4.11897
4.05915	3.99763
4.08821	4.2967
4.24714	4.09333
4.11384	4.34284
4.00446	4.01472
4.3719	4.0865
4.14289	4.13435
4.00617	4.05573
4.1634	4.2198
4.18391	4.12409
4.15486	4.11726
4.03181	4.58723
4.24885	4.19074
4.18562	4.16682
4.46076	4.23518
4.18391	4.30354
4.07966	4.34626
4.0865	4.06428
4.07282	4.12409
4.23689	4.1258
4.07624	3.98567
4.05232	4.30354
4.06428	4.31721
4.03352	4.40949
4.16682	3.9737
4.1053	3.99592
4.11897	4.09504
4.19758	4.28816
4.13093	4.51716
4.12751	4.02326
4.02668	4.11726
4.28303	4.19587
4.00617	4.23176
4.21809	3.89851
4.20442	4.26594
4.09333	4.07624
4.08821	4.16511
3.99421	3.94465
3.96003	4.201
4.05061	4.07795
4.24201	4.05744
4.2198	4.24714
4.13093	4.33772
4.0301	3.94294
4.13435	3.96516
3.9925	4.00788
4.12239	4.14631
3.93269	4.20271
4.32575	3.9925
4.17878	4.17195
4.22492	4.29328
4.12409	4.39753
4.11726	4.22322
4.18049	4.1634
3.88142	4.2198
4.2198	3.98396
4.1822	4.26081
4.01985	4.40949
4.13777	4.57697
4.22834	3.99934
4.17366	4.0677
4.02326	4.16682
4.2386	4.35822
4.1634	4.23518
3.96003	4.23689
4.13264	4.25227
4.35993	4.1822
4.0489	4.28816
4.09846	4.36848
4.40779	4.23176
4.16682	4.23347
3.95832	4.14631
3.83186	4.45393
3.97541	4.1446
4.2403	4.20612
3.9925	4.28987
4.13606	4.09846
3.94807	4.01472
4.08821	4.00617
4.00959	4.02668
4.07112	4.01814
4.24372	4.66071
4.15315	3.98738
4.04206	4.32917
4.2403	4.1446
4.16511	4.09333
4.02668	4.36677
4.1446	4.03181
3.99934	4.32063
4.02497	4.27278
4.25227	3.93781
4.11897	4.26936
4.04377	4.22834
3.98396	4.17366
4.2198	4.2574
4.2779	4.13093
4.07795	4.31379
4.11213	4.30183
3.90534	4.24714
4.1634	4.63337
4.24372	4.29499
4.18733	4.20271
4.22663	4.0113
4.12409	4.02839
4.03523	4.29328
3.98738	4.10871
3.96687	4.26081
4.21296	3.92414
4.03864	3.96858
4.2967	4.28645
4.00617	4.11555
4.13435	4.1822
3.96516	4.09504
3.92243	4.28987
3.93952	4.25398
4.00959	4.13948
4.11726	4.4488
4.21638	4.14118
3.9737	4.53254
4.14802	4.38386
4.32575	4.27619
3.9737	4.19416
3.96174	4.12409
4.16511	4.10871
4.20442	4.2779
4.1822	4.36677
4.09846	4.21467
4.26252	4.30866
4.17878	4.04548
4.2574	4.05232
4.04719	3.98738
4.08992	3.99592
4.13264	4.19929
3.99421	4.23176
3.89338	4.0301
3.92072	4.23005
4.13777	4.29499
4.07112	4.16511
4.0113	4.16511
4.14118	4.31379
4.18049	4.11042
4.0677	4.55989
4.25398	4.17366
4.08308	4.12409
4.09333	4.03352
4.31208	4.32234
4.201	4.01643
4.06941	4.32917
4.14631	4.02326
3.99592	4.00959
3.97712	4.07795
4.32063	4.39582
4.04548	4.10017
4.21638	4.25568
4.05573	4.46076
4.00788	4.20442
4.11897	4.07112
4.1053	4.05915
4.01643	4.02326
4.14973	4.08479
4.16853	4.12068
4.05573	4.13435
4.07624	4.34797
4.01472	4.32405
4.09846	4.27961
4.10358	4.11555
4.04035	4.40095
4.02326	3.97029
4.27278	4.13948
4.04719	4.03352
4.00276	4.36335
4.07795	4.49323
4.05061	4.23005
4.02497	4.12409
4.15828	4.01985
4.14289	4.20271
3.91902	4.08992
4.24201	4.22151
3.98225	4.17536
4.05744	4.1634
4.00446	4.07795
3.96003	4.00105
4.17024	4.30354
4.19758	4.1053
3.92243	3.94123
4.00105	4.08479
4.11897	4.05061
3.93611	4.39582
4.14118	4.11555
4.1634	3.92243
4.08479	4.03694
4.14118	4.23347
3.95832	4.34797
4.1258	4.27961
3.98054	4.37361
3.94978	4.23176
4.00617	4.25227
4.20442	4.107
4.13093	4.26423
4.27619	4.05915
4.07795	4.15144
4.201	4.13948
4.05744	4.31037
4.02668	4.40949
4.03694	4.25568
4.15315	4.23176
4.3719	3.98225
4.14631	4.10871
4.14631	4.15486
4.02155	4.05915
3.94636	4.11897
4.27961	4.55305
3.89851	4.05915
4.09675	4.1634
4.06941	4.43342
4.09846	3.95661
3.93098	4.27278
4.07966	4.20271
4.10017	4.0865
3.98396	4.11555
4.07795	3.92927
4.1822	4.68464
3.97199	4.48127
4.00959	4.06257
4.12922	4.19245
4.22322	3.91389
4.1258	4.33259
4.0489	4.04035
4.2591	3.9925
4.14802	4.24201
4.29499	3.92585
4.1258	4.07282
4.05061	4.07795
4.09162	4.16682
3.88142	4.11213
4.03864	4.07453
4.13264	4.1446
4.30525	3.9737
4.21809	4.32405
4.07453	4.34626
4.1053	4.10188
4.0113	4.19245
4.06257	4.16169
4.0489	4.13264
4.18391	3.97883
4.26765	4.08992
4.26423	4.07795
4.14118	4.07282
4.29499	4.05403
4.00959	4.2779
4.42488	4.00788
4.19758	4.25568
4.33601	4.24372
3.97029	4.32063
4.09846	4.36164
4.23518	3.93611
4.09675	4.30012
4.20954	4.25056
4.19758	4.40095
4.17707	3.98225
4.22151	4.17195
4.107	4.20442
4.1634	4.24372
3.96003	4.10871
4.31721	4.37531
4.0677	4.28987
4.05061	4.13093
3.93611	4.28645
4.07453	4.07966
4.00788	4.08821
4.00276	3.91047
4.18733	4.33772
4.11213	4.12068
4.01814	3.93611
4.07795	4.2386
4.0489	4.14118
4.05744	3.97199
4.22663	3.94636
4.06428	4.18049
4.22322	4.14118
4.05915	4.16682
3.99421	4.01814
4.24714	3.99934
4.06086	4.2967
3.91731	4.29841
4.15656	4.27619
4.16511	3.97029
3.9925	4.2967
4.06086	4.12751
4.12068	4.07795
4.2574	4.19587
4.12409	4.15486
4.24372	4.0489
4.01301	4.0677
4.13093	4.3343
4.1822	4.05061
4.05403	4.09675
4.00959	4.11555
4.14973	4.15998
3.95661	4.29328
4.13777	4.25227
4.21638	4.1053
3.99934	4.44026
4.17878	4.13948
4.13435	4.2967
4.107	4.33259
4.33259	4.46418
4.03864	4.08821
4.09162	4.02155
4.0677	4.23518
4.04719	4.08479
4.27448	4.04035
4.07282	4.09333
4.04035	4.09675
4.24201	4.19416
4.38386	4.22663
4.20612	4.11042
3.99421	4.01814
4.27107	4.03864
3.98225	4.49494
4.08137	4.07624
4.0489	4.24372
4.05573	4.17195
3.98054	4.43855
4.13777	4.06086
4.31379	4.21809
4.10017	4.43171
4.00959	4.06086
4.07966	4.35993
4.27961	4.18733
4.06941	4.16169
4.07624	3.9344
3.91218	4.13435
3.96174	4.15315
3.98396	4.08821
4.15998	4.17536
4.09162	4.30012
3.95832	4.07966
3.98567	4.13264
4.35822	4.2198
4.00788	4.19929
4.09846	4.21467
4.34114	4.26765
4.07966	4.27448
4.11897	4.51545
4.05573	4.41633
4.107	4.04719
4.15828	4.13777
4.19074	4.43684
3.99592	4.26252
4.10358	4.11726
4.0865	4.23005
4.14973	4.08479
3.97541	4.23005
4.19758	3.9549
4.01985	4.24885
3.98908	4.15144
4.27448	3.96174
4.20783	4.22151
4.13093	3.97199
4.0865	4.32405
4.02497	4.13777
4.16682	4.11384
4.1258	3.95149
4.07112	4.03694
4.22322	4.09846
4.23518	3.99421
4.2779	4.02668
4.00617	4.17536
4.1258	4.07112
4.11897	4.06599
4.28645	3.93952
4.05573	3.97712
4.01814	4.22151
4.35139	3.9549
4.11555	4.21296
4.04377	4.08992
4.26252	4.10871
4.30525	4.36506
3.9549	4.50349
4.13948	4.15828
4.08308	4.32405
4.08821	4.06428
4.15828	3.99763
4.34455	4.08992
4.08308	3.89509
4.04035	4.30695
4.01472	4.17366
4.10017	4.17195
4.07282	4.11213
3.95832	4.20612
4.09675	4.17878
4.14631	4.56672
4.14631	4.10871
4.21125	4.24201
4.23689	4.00959
4.08137	4.20271
4.17195	4.04035
4.0865	4.36677
4.25056	4.11726
4.02497	4.11042
4.08821	4.00617
4.00276	4.05403
4.93415	4.2779
4.10871	4.05573
4.04377	4.34797
4.02155	4.12409
4.07624	4.05061
4.10871	4.11726
4.40949	3.99934
3.95149	4.28303
3.9925	4.26936
4.1822	4.32063
4.05915	4.18733
3.94294	3.99763
4.26081	4.00617
4.27107	4.21638
4.15656	3.96516
4.1053	4.05915
4.09333	4.31379
4.24714	3.96345
4.00276	4.29158
4.20612	4.22151
4.1446	4.19245
4.107	4.08137
4.35822	4.2574
3.99421	4.32575
4.09504	4.13435
4.11213	4.06599
4.22492	4.13948
4.02839	4.20271
3.91902	4.22492
4.12751	4.22492
3.96858	4.2591
4.107	4.20271
3.96003	4.2779
4.17024	4.14289
4.19929	4.26423
3.96858	4.02326
4.03523	4.05915
4.1446	4.11042
4.04206	4.19074
4.15828	4.44197
4.27278	4.34455
4.12751	4.26765
4.1822	4.19929
4.32234	4.26936
4.38215	4.26936
4.02497	4.23005
4.07795	4.22492
4.07112	4.18904
4.29328	4.54109
4.2198	4.29499
4.33259	4.16169
4.07112	4.2198
3.97712	4.18733
4.15828	4.33772
4.2779	3.98225
4.201	4.04377
4.07624	4.10871
4.01985	4.05403
4.27448	4.10188
3.96174	3.95661
4.18904	3.96858
4.4864	4.10017
4.12751	4.45393
3.9344	4.39924
3.98738	4.11213
4.31379	4.31721
3.97199	4.16169
4.02668	4.07966
4.01472	4.14802
3.91047	4.39411
4.19587	4.33259
4.22663	4.18391
3.97883	4.19929
4.25056	4.04548
4.13948	4.01472
4.00617	4.11384
4.10017	4.18733
4.24885	4.07795
4.15998	4.3719
4.04377	4.23005
4.27278	4.21467
3.97199	4.0113
3.99763	4.02497
4.0865	4.18562
3.95149	4.24714
4.00959	4.04719
4.49153	3.98908
4.10358	4.21467
4.24372	4.01985
3.92927	4.38557
4.08479	4.34626
4.09504	4.18391
4.21467	4.17366
4.15998	3.96687
4.01985	4.13435
4.03864	4.12751
4.12751	4.03352
3.94123	4.11042
4.12239	3.98396
4.02326	4.41462
4.23005	4.3924
3.88825	4.05403
4.14631	4.43
4.08479	3.92927
4.07624	4.48811
3.93269	4.04377
4.04548	4.12751
4.31379	4.33259
4.20612	4.0301
3.97712	3.96687
3.91218	4.23176
4.18049	4.0113
4.07795	4.23689
3.98567	4.22492
4.03181	4.31721
4.06599	3.99763
4.16169	3.94294
4.04719	4.40608
4.13435	4.30866
4.05061	4.16511
4.1822	4.34284
3.98054	4.12239
4.2591	4.29499
4.23347	4.26936
4.18391	4.05915
4.02668	4.07112
4.07624	4.30354
4.09333	4.15144
4.19245	4.28132
4.36335	4.26252
4.15486	4.20612
4.31037	4.00105
4.27448	4.10358
4.05915	4.20783
4.04206	4.0865
4.25227	4.06086
4.00959	3.9344
4.1634	4.14973
4.16682	4.06086
3.97712	4.12922
4.1822	4.19929
4.15828	4.41291
4.07453	4.0865
3.99079	4.201
4.28132	4.18049
4.26081	4.07282
4.2591	4.27961
4.09675	4.29499
4.06257	4.107
4.09675	4.72224
4.15656	4.05573
4.24201	4.19929
4.0865	4.10871
4.28303	4.02326
4.20783	4.2779
3.9737	4.04035
4.20271	4.19587
4.04719	4.16682
4.08479	4.22492
4.10871	4.46931
3.96003	4.16853
4.07453	4.30354
4.03181	4.07112
4.18049	3.99934
3.98738	4.18733
4.05915	4.08308
4.22492	4.07453
4.17536	4.07112
4.2403	4.12922
4.28474	4.28816
3.95832	4.03181
4.1258	4.28816
4.16169	4.18391
3.9925	4.25056
4.31892	4.0489
4.00959	4.00276
4.01985	4.27619
4.22151	4.28987
4.07624	4.27961
3.99934	4.19245
4.23689	4.13264
4.13435	4.17366
4.25056	4.05232
3.9549	4.27448
3.97712	4.17536
3.99934	4.20442
3.99763	4.37531
4.20271	4.15998
4.06941	4.13606
4.0301	4.21467
3.86433	4.3924
3.96516	4.28816
4.10871	4.25398
4.17366	4.07453
4.24714	4.12751
3.99421	4.13093
4.32405	4.04377
4.15656	4.20612
4.01301	4.12239
4.28645	4.2574
4.2386	4.22322
4.32234	4.39753
4.07282	4.24201
4.09333	4.18049
4.0865	4.32405
4.07282	4.08821
3.96687	4.33943
4.0113	4.07112
4.03352	4.13777
4.12239	4.18049
3.97029	4.08308
4.02497	4.19587
4.27448	4.10871
4.21296	4.22663
4.14289	4.20954
4.17195	4.02839
4.01985	4.1446
4.15486	4.05232
4.201	4.07624
4.24372	4.13435
3.98738	4.33088
4.13606	4.17707
4.07795	4.19929
4.09162	4.18733
4.08992	4.31892
4.14631	4.33772
4.03694	4.06599
4.30525	4.0677
4.11897	4.20612
4.18391	4.16169
3.9344	3.98225
4.16169	4.18562
4.02839	4.05744
4.41291	4.04719
4.21638	4.32575
3.97029	4.06257
4.02155	4.16511
4.19245	4.31037
4.1053	4.20954
4.28132	4.11555
3.88825	4.31892
4.24714	3.92585
4.26252	4.31379
4.09333	4.21809
3.99934	4.90852
3.97541	3.94465
4.12409	4.04035
4.14118	4.25056
4.02155	4.27278
4.00105	4.13264
4.0489	4.22322
3.94123	4.20442
4.14973	4.18049
4.35993	4.13606
4.17195	4.16682
3.97541	4.16682
4.27619	4.26252
3.97199	4.41975
4.02155	4.51374
4.19587	3.96345
4.13777	4.26594
4.09675	4.22151
4.20783	4.02497
4.09675	4.07453
4.17878	4.18391
4.1634	4.28987
4.15998	4.11555
3.96345	4.42146
4.02326	4.22663
4.1053	4.06599
4.08992	4.18049
4.26081	4.20271
4.01814	4.58723
4.03181	4.02497
4.18391	4.29841
4.201	4.29328
4.22151	4.14118
4.22492	4.07795
4.14973	4.09846
4.45735	4.07966
3.91902	3.99592
3.93098	4.41291
4.0865	4.24885
3.9532	4.08479
4.107	4.44367
4.1053	4.27961
4.0677	4.25398
4.13606	4.19587
4.13606	4.00617
4.0489	4.11555
4.2403	4.33259
4.15656	4.27278
4.02497	4.12068
4.21125	3.97883
3.87971	4.01643
4.28132	4.72224
4.07966	4.43342
3.98908	4.07966
4.21467	4.1258
4.22151	4.21638
4.04377	4.26252
4.2779	4.24714
4.09675	4.23347
4.2198	4.60261
4.12068	4.39069
3.99763	4.05061
4.09162	3.97883
4.10188	4.31379
4.23005	4.42658
4.16682	4.13264
4.1446	4.11384
4.2386	4.42146
4.01985	4.01472
4.01643	4.11897
4.15486	4.13606
4.29328	4.2591
3.98738	4.50178
4.06257	3.9532
4.03523	4.10358
4.18904	4.31379
3.91731	4.19929
4.24201	4.201
4.201	4.26594
4.03181	4.20271
4.14973	4.14973
4.17024	4.32575
4.02839	4.36164
4.00959	4.15828
4.24372	4.07624
4.26252	4.32917
4.32063	4.14802
4.09675	4.23518
4.00105	3.9925
4.42317	4.09675
4.19587	4.28474
4.09675	4.19416
3.96687	4.08992
4.24885	4.16682
4.17366	3.97883
4.07453	4.27961
4.21125	4.22834
4.11555	3.99079
4.10358	4.32746
4.28132	4.49494
4.09162	3.94636
4.15315	4.09846
4.13777	4.10188
3.96174	4.66071
4.3531	4.39411
4.02155	4.51032
4.13948	4.31721
4.201	4.36848
4.15656	4.17536
4.09504	4.2198
4.21125	4.19245
4.18562	4.25568
4.03352	4.12751
4.3343	4.0677
4.05403	4.15656
4.19929	4.05573
4.07966	4.26423
4.22322	4.17536
4.18391	4.26936
4.04548	4.17195
4.05403	4.17195
4.04035	4.20954
4.1446	4.41633
4.13777	4.13264
4.01643	4.36335
4.08821	4.07112
4.21296	4.30695
4.08992	4.17024
3.99934	3.9532
3.95661	4.32746
4.04035	4.33259
3.99934	4.25568
4.05915	4.08992
4.0677	4.5445
4.11384	4.04719
4.10358	4.11384
4.30695	4.14973
4.10017	4.14118
4.18391	4.09504
4.00105	4.28645
3.92756	4.31379
4.09333	3.8968
4.23518	4.23689
3.87287	4.15315
4.1822	4.48811
4.0301	4.2403
4.03352	3.85407
4.10188	4.35993
4.21638	4.29841
3.88825	4.19416
4.04377	4.53083
4.17195	4.18733
4.17707	4.25398
4.05915	4.25568
4.1258	4.32746
4.43342	4.33088
4.11042	4.07453
4.21638	4.19245
4.00959	4.2386
3.95832	4.20783
4.41291	4.3924
4.00276	4.2198
4.0677	4.19245
4.05915	4.18904
4.11897	4.30183
3.93098	3.99934
4.14118	4.21296
4.0301	4.03181
4.09675	4.06941
4.21467	4.23347
4.23689	4.00446
4.07966	4.04548
4.17366	4.06257
3.98738	3.99592
4.13093	4.11726
4.15828	4.1258
4.13093	4.17878
4.3719	3.97883
4.04377	4.31208
4.05061	4.16682
4.201	4.19587
4.00788	4.34797
4.20612	4.18049
4.201	4.24543
4.04719	4.10017
4.07624	4.20783
3.94123	4.2591
3.99934	4.34114
4.0865	4.11726
4.16169	4.37019
4.0301	4.00446
4.05061	4.39411
4.16511	4.15486
4.05744	4.18562
4.107	4.30354
4.23347	4.39069
4.06428	4.22492
4.10358	4.10017
4.0677	4.36677
4.12068	4.44367
4.03181	4.10017
4.09333	4.08479
4.25568	4.06257
4.01472	4.07966
4.1634	4.00105
4.17024	4.04035
4.2967	4.12068
4.20612	4.21125
4.21467	4.15828
4.06428	4.15656
3.98567	4.47273
4.03523	4.06428
4.07624	4.35139
4.0489	4.21467
4.00617	4.37702
3.9737	4.26252
4.19929	4.10188
3.99592	4.36164
4.25398	4.29158
4.11384	4.09846
4.06941	3.94807
3.93952	4.12922
4.14802	4.33943
4.16511	4.201
3.98396	4.00446
3.98567	4.34284
4.08479	4.07282
4.1258	4.19074
4.28645	4.08992
4.05232	4.06599
4.02155	4.53083
4.10358	4.0489
4.10017	4.00617
4.04206	4.79743
4.25056	4.29328
3.92243	4.07795
4.18391	4.25056
4.40949	4.14973
4.17707	4.13948
4.17878	4.11213
4.107	4.03352
4.22834	4.31379
3.90534	4.11726
3.96003	4.15998
4.32234	4.23005
4.08137	4.24372
4.07624	4.06599
4.05061	4.18904
4.14631	4.15998
4.02668	4.107
3.93098	4.03523
4.16511	4.41462
4.27448	4.33943
4.1053	4.36164
4.07795	4.10017
3.96174	4.35481
4.26765	4.04035
4.03523	4.26594
4.22151	4.17366
4.44367	4.24201
4.05232	4.12068
4.13777	4.14118
4.13264	4.1446
4.33088	3.99592
4.23689	4.30183
4.05061	4.04377
4.00788	4.39753
4.20271	4.0865
4.12751	4.30866
4.11726	4.08308
4.2591	4.37873
4.19929	4.11897
4.11897	4.26936
4.22492	3.98054
4.14802	4.26252
3.97541	4.23518
4.18562	4.37361
4.17024	4.26936
4.02668	4.10871
4.12922	4.2574
4.06428	4.02668
3.97029	4.04548
4.08308	3.98054
4.07795	4.201
3.98054	4.19929
4.33088	4.04548
4.17366	4.30695
4.15144	4.29158
3.92585	4.27961
4.21638	4.01814
4.0865	4.2967
4.09162	4.20612
4.30525	4.26936
4.33772	4.18904
4.17878	4.04035
4.0677	4.09504
4.17536	4.07282
4.0865	4.34797
3.90193	4.05915
4.23518	4.20612
4.0113	4.07282
4.00617	4.28474
4.05061	4.14631
4.07112	4.26252
4.11726	4.12409
4.08992	3.97029
4.0865	4.0865
[truncated: 2,501 more rows]

## Sheet: Fig7H
T				Mixl1
WT	WT+rot/AA	Bmal1 KO	Bmal1 KO+rot/AA	WT	WT+rot/AA	Bmal1 KO	Bmal1 KO+rot/AA
1.08103	0.504556	8.80669	2.00867	1.01868	0.694635	2.5817	0.946569
1.25176	0.147414	6.98936	0.807719	0.475402	0.363248	1.91579	0.420883
0.667205	0.342998	6.17591	1.32261	1.50592	0.551476	1.95423	0.582399
Fgf8				Gbp2
WT	WT+rot/AA	Bmal1 KO	Bmal1 KO+rot/AA	WT	WT+rot/AA	Bmal1 KO	Bmal1 KO+rot/AA
1.04267	0.231674	2.63823	0.341121	1.05355	0.836916	17.2308	4.8368
0.865433	0.255993	2.43438	0.340438	1.22104	0.933808	17.364	2.84309
1.09189	0.175062	2.79277	0.202218	0.725414	0.663977	13.9864	4.39917
