# Supplementary material for: BMAL1 coordinates energy metabolism and differentiation of pluripotent stem cells
Source: Life Sci Alliance. 2020 Apr 13;3(5):e201900534. doi: 10.26508/lsa.201900534 (PMC7156282; doi:10.26508/lsa.201900534)
Supplement: Supplementary file 9 [file LSA-2019-00534_TableS2.xlsx]

## Sheet: qPCR
Gene	Sequence 5'-3'
Actb	forward	ACCAACTGGGACGACATGGAGAAG
	reverse	TACGACCAGAGGCATACAGGGACA
Bmal1	forward	CCATCAGCGACTTCATGTCT
	reverse	CTCCCTTGCATTCTTGATCC
Brachyury/T	forward	GCTTCAAGGAGCTAACTAACGAG
	reverse	CCAGCAAGAAAGAGTACATGGC
Clock	forward	CCTTGCTCTGGACTGCTTCTGT
	reverse	GTCTCTAAGGAAGGAAAGAGGACTTG
Cxcl12	forward	TTTCAGATGCTTGACGTTGG
	reverse	GCGCTCTGCATCAGTGAC
Eomes	forward	CCAAAACACGGATATCACCC
	reverse	GACCTCCAGGGACAATCTGA
Fgf8	forward	AACTCGGACTCTGCTTCCAA
	reverse	CAGGTCCTGGCCAACAAG
Gata4	forward	CCCTACCCAGCCTACATGG
	reverse	ACATATCGAGATTGGGGTGTCT
Gata6	forward	TTGCTCCGGTAACAGCAGTG
	reverse	GTGGTCGCTTGTGTAGAAGGA
Gbp2	forward	CTGCACTATGTGACGGAGCTA
	reverse	GAGTCCACACAAAGGTTGGAAA
Hmbs	forward	CGGCTTCTGCAGACACCAG
	reverse	CCCTCATCTTTGAGCCGTTTTC
Hoxd1	forward	GGCCCTTTCAGACTGTGTCC
	reverse	CATATTCGGACAGTTTGCTTTTC
Hoxd3	forward	AAGCAGAAGAACAGCTGTGC
	reverse	TAGCGGTTGAAGTGGAACTCC
Hoxd4	forward	TGCACGTGAATTCGGTGAAC
	reverse	GTGAGCGATTTCAATCCGACG
Hoxd10	forward	AGGAGCCCACTAAAGTCTCC
	reverse	CAGACTTGATTTCCTCTTTGC
Mest	forward	GTGGTGGGTCCAAGTAGGG
	reverse	AAGCACAACTATCTCAGGGCT
Mixl1	forward	ATCCGCCCGGACCCTCCAAA
	reverse	TCGGTTCTGGAACCACACCTGGA
Nanog	forward	TTGCTCTTTCTGTGGGAAGG
	reverse	CCAGGAAGACCCACACTCAT
Nes	forward	GAGTTCTCAGCCTCCAGCAG
	reverse	AGATCGCTCAGATCCTGGAA
Otx2	forward	GGCCTCACTTTGTTCTGACC
	reverse	AACTTGCCAGAATCCAGGGT
Pax3	forward	GCAGCGCAGGAGCAGAACCA
	reverse	GCACTCGGGCCTCGGTAAGC
Pou5f1	forward	TCTTTCCACCAGGCCCCCGGCTC
	reverse	TGCGGGCGGACATGGGGAGATCC
Snai3	forward	GGATCCTGCCAACTCCTTG
	reverse	GTGAAAACGCACTCCAGTCA
Sox1	forward	GTGACATCTGCCCCCATC
	reverse	GAGGCCAGTCTGGTGTCAG
Sox17	forward	CGCACGGAATTCGAACAGTA
	reverse	GTCAAATGTCGGGGTAGTTG
Tead4	forward	CGTCTCGGCCACAGCCTTCC
	reverse	GCAGGAGACTCAAAGCCTGGCA
Zfp42	forward	CAGTCCAGAATACCAGAGTGGAA
	reverse	ACTCTAGGTATCCGTCAGGGAAG

## Sheet: shRNA
Gene	sequence 5'-3'
Luciferase	CCGGCCTAAGGTTAAGTCGCCCTCGCTCGAGCGAGGGCGACTTAACCTTAGGTTTTTG
	AATTCAAAAACCTAAGGTTAAGTCGCCCTCGCTCGAGCGAGGGCGACTTAACCTTAGG
Bmal1	CCGGCCCTCATGGAAGGTTAGAATACTCGAGTATTCTAACCTTCCATGAGGGTTTTTG
	AATTCAAAAACCCTCATGGAAGGTTAGAATACTCGAGTATTCTAACCTTCCATGAGGG
	CCGGCGCGGAGGAAATCATGGAAATCTCGAGATTTCCATGATTTCCTCCGCGTTTTTG
	AATTCAAAAACGCGGAGGAAATCATGGAAATCTCGAGATTTCCATGATTTCCTCCGCG

## Sheet: sgRNA
Gene	sequence 5'-3'
Bmal1	CACCGAACCGGAGAGTAGGTCGGT
	AAACACCGACCTACTCTCCGGTTC
	CACCGCGACCTACTCTCCGGTTCCC
	AAACGGGAACCGGAGAGTAGGTCGC

## Sheet: Genotyping
Diagnosis	Sequence 5'-3'
KO	GGAGTGGGAGCCTCATTCTT
	ACCGACCTACTCTCCGGTTC
	GGCACTTGGAGAGGACCTTA
